# Supplementary material for: A Mechanism Study of Redox Reactions of the Ruthenium-oxo-polypyridyl Complex
Source: Molecules. 2023 May 28;28(11):4401. doi: 10.3390/molecules28114401 (PMC10254183; doi:10.3390/molecules28114401)
Supplement: Supplementary file 1 [file molecules-28-04401-s001.zip]

Archive with 1 entries (1 files):
- molecules-2393577-supplementary.pdf
